# Supplementary material for: 5-(4-Ethoxy­benzyl)-1H-tetra­zole
Source: Acta Crystallogr Sect E Struct Rep Online. 2010 Jan 9;66(Pt 2):o322. doi: 10.1107/S1600536809055597 (PMC2979912; doi:10.1107/S1600536809055597)
Supplement: Supplementary file 2 [file e-66-0o322-Isup2.hkl]

# 
# h,k,l, Fc-squared, Fo-squared, sigma(Fo-squared) and status flag 
# 
data_I
_shelx_title ' m091202f in P2(1)/n' 
_shelx_refln_list_code          4 
_shelx_F_calc_maximum      124.43 
_exptl_crystal_F_000       432.00 
_reflns_d_resolution_high  0.8408 
 
loop_ 
 _symmetry_equiv_pos_as_xyz 
 'x, y, z' 
 '-x+1/2, y+1/2, -z+1/2' 
 '-x, -y, -z' 
 'x-1/2, -y-1/2, z-1/2' 
 
_cell_length_a     4.9291 
_cell_length_b    18.1453 
_cell_length_c    11.3628 
_cell_angle_alpha  90.000 
_cell_angle_beta   99.191 
_cell_angle_gamma  90.000 
 
_shelx_F_squared_multiplier     1.000 
 
loop_ 
 _refln_index_h 
 _refln_index_k 
 _refln_index_l 
 _refln_F_squared_calc 
 _refln_F_squared_meas 
 _refln_F_squared_sigma 
 _refln_observed_status 
   2   0   0       83.50       93.19      1.93 o 
   4   0   0       10.07        8.84      7.29 o 
   1   1   0      391.70      458.26      4.40 o 
   2   1   0        9.10        9.75      0.69 o 
   3   1   0      168.41      190.83      3.61 o 
   4   1   0      356.16      344.53     14.62 o 
   5   1   0      314.52      350.14     11.03 o 
   0   2   0      117.61      121.76      2.18 o 
   1   2   0      859.10      781.06     22.18 o 
   2   2   0       58.18       66.86      1.20 o 
   3   2   0        0.11        0.40      0.45 o 
   4   2   0       29.32       23.42      2.69 o 
   5   2   0       13.99       11.52      3.01 o 
   1   3   0     5446.56     4321.76    105.99 o 
   2   3   0        0.43        0.84      0.28 o 
   3   3   0      311.99      305.81      4.89 o 
   4   3   0      425.70      433.82     12.12 o 
   5   3   0      147.67      151.09      9.26 o 
   0   4   0     2488.26     2025.35     61.74 o 
   1   4   0     6693.49     5606.49    137.94 o 
   2   4   0      408.97      443.74      7.95 o 
   3   4   0      128.94      142.05      3.33 o 
   4   4   0       73.50       65.13      3.96 o 
   5   4   0      107.85       97.02      5.40 o 
   2   5   0      862.75      896.30     30.12 o 
   3   5   0      110.42      114.92      2.90 o 
   4   5   0       89.33       81.69      3.72 o 
   5   5   0      432.61      465.70     13.04 o 
   0   6   0      170.66      156.36      2.90 o 
   1   6   0      100.72       96.43      1.67 o 
   2   6   0      789.87      787.86     36.66 o 
   3   6   0       19.30       17.53      1.33 o 
   4   6   0      169.61      176.98      5.98 o 
   5   6   0       85.78       79.71      5.37 o 
   1   7   0       91.64       93.75      1.82 o 
   2   7   0     2578.47     3517.82    128.18 o 
   3   7   0        2.69        4.32      1.12 o 
   4   7   0     1218.12     1352.30     33.91 o 
   5   7   0       32.71       36.10      3.94 o 
   0   8   0      731.50      790.46     11.76 o 
   1   8   0       99.18      102.42      2.24 o 
   2   8   0      426.83      462.74     13.98 o 
   3   8   0      672.37      732.56     17.60 o 
   4   8   0       89.14       92.34      5.97 o 
   5   8   0        0.03        1.58      2.77 o 
   1   9   0        3.46        4.02      0.63 o 
   2   9   0      261.42      260.66      6.15 o 
   3   9   0      156.23      148.81      7.51 o 
   4   9   0       31.32       35.75      4.67 o 
   5   9   0       38.55       44.03      4.92 o 
   0  10   0      204.06      195.95      4.39 o 
   1  10   0       11.00        9.43      0.87 o 
   2  10   0       55.63       59.92      3.10 o 
   3  10   0     1424.91     1596.54     51.98 o 
   4  10   0       14.56       12.87      5.93 o 
   5  10   0        0.02        0.90      1.86 o 
   1  11   0      188.36      194.72      3.19 o 
   2  11   0        5.31        5.61      1.24 o 
   3  11   0      128.34      127.56      5.30 o 
   4  11   0       10.37       12.48      7.39 o 
   0  12   0       20.19       20.69      2.64 o 
   1  12   0       95.05       84.75      2.32 o 
   2  12   0      479.56      507.42     14.89 o 
   3  12   0     1153.96     1273.68     32.69 o 
   4  12   0        8.58        6.43      2.08 o 
   1  13   0       25.52       23.44      1.53 o 
   2  13   0     1266.94     1500.63     17.66 o 
   3  13   0        1.76        1.47      1.97 o 
   4  13   0       57.31       53.96      5.33 o 
   0  14   0       21.96       17.55      2.76 o 
   1  14   0        0.00        0.57      0.47 o 
   2  14   0      608.50      659.19     17.05 o 
   3  14   0       95.19      100.09      5.35 o 
   4  14   0      217.07      221.68     11.50 o 
   1  15   0      481.56      493.03      9.70 o 
   2  15   0       18.53       20.60      5.35 o 
   3  15   0        1.33        1.25      1.50 o 
   4  15   0        2.40        1.99      1.36 o 
   0  16   0      295.78      272.98     10.07 o 
   1  16   0       37.51       35.17      2.18 o 
   2  16   0      180.26      173.79      6.96 o 
   3  16   0       27.43       25.72      4.82 o 
   1  17   0      290.34      320.62      8.23 o 
   2  17   0       95.16      100.88      5.41 o 
   3  17   0        7.08        6.69      3.89 o 
   0  18   0      409.62      411.93     10.46 o 
   1  18   0        0.36        0.17      0.74 o 
   2  18   0        0.33        1.08      1.00 o 
   3  18   0       93.37       92.32      6.10 o 
   1  19   0      326.19      358.76     12.03 o 
   2  19   0       21.87       26.67      2.79 o 
   0  20   0      220.45      215.71     10.14 o 
   1  20   0       16.98       10.93      6.07 o 
   2  20   0        7.90       10.10      4.84 o 
   1  21   0        3.57        5.54      2.21 o 
  -5   0   1        1.05        0.57      2.77 o 
  -3   0   1     1223.90     1377.34     22.00 o 
  -1   0   1     3842.59     2744.73    105.90 o 
   1   0   1     1270.88     1544.47     96.07 o 
   3   0   1        8.72        6.31      2.53 o 
   5   0   1      158.28      181.53     15.60 o 
  -5   1   1       32.64       31.88      2.84 o 
  -4   1   1      154.89      138.27      6.81 o 
  -3   1   1       95.64      100.44      1.84 o 
  -2   1   1       25.83       32.09      0.76 o 
  -1   1   1       10.73        8.63      0.36 o 
   0   1   1      725.26      557.66      9.26 o 
   1   1   1     1865.55     1550.37     70.33 o 
   2   1   1      905.63     1058.56     11.51 o 
   3   1   1      103.74       98.23      2.88 o 
   4   1   1       37.09       35.02      3.33 o 
   5   1   1       27.96       29.00      3.54 o 
  -5   2   1      111.04      117.38      5.29 o 
  -4   2   1       71.20       69.35      3.50 o 
  -3   2   1       22.21       17.03      0.89 o 
  -2   2   1        3.68        5.91      0.80 o 
  -1   2   1     7623.67     6856.15    131.13 o 
   0   2   1      184.20      161.56      2.04 o 
   1   2   1      317.73      318.75      4.29 o 
   2   2   1       28.73       29.19      0.92 o 
   3   2   1       33.27       32.76      1.55 o 
   4   2   1      146.78      135.58      5.16 o 
   5   2   1       25.75       26.74      2.93 o 
  -5   3   1       41.19       36.19      3.86 o 
  -4   3   1       35.50       35.52      2.52 o 
  -3   3   1       16.00       17.55      0.91 o 
  -2   3   1        0.08        1.04      0.35 o 
  -1   3   1      158.07      152.94      2.76 o 
   0   3   1     2905.63     2250.62     42.63 o 
   1   3   1     6504.73     5681.71    250.12 o 
   2   3   1       57.71       45.42      1.15 o 
   3   3   1      488.11      511.28     10.15 o 
   4   3   1       15.90       12.60      1.41 o 
   5   3   1      435.36      436.38     11.66 o 
  -5   4   1        1.01        1.12      0.96 o 
  -4   4   1      567.57      590.19     19.40 o 
  -3   4   1      287.94      313.50      4.23 o 
  -2   4   1      201.53      236.81      3.67 o 
  -1   4   1     3161.25     2286.15    133.09 o 
   0   4   1      169.11      159.50      1.97 o 
   1   4   1        0.15        0.62      0.22 o 
   2   4   1      923.54      996.24     37.79 o 
   3   4   1       18.50       20.17      1.35 o 
   4   4   1        6.13        4.61      2.41 o 
   5   4   1      174.49      133.84     22.27 o 
  -5   5   1       49.85       51.16      5.59 o 
  -4   5   1        9.10        7.62      2.83 o 
  -3   5   1        2.50        2.85      0.87 o 
  -2   5   1        7.54        8.85      0.53 o 
  -1   5   1       62.06       63.47      1.50 o 
   0   5   1     1782.30     1451.52     53.25 o 
   1   5   1     1859.88     1824.68     36.83 o 
   2   5   1     2222.68     2051.61    319.10 o 
   3   5   1      383.77      411.06      9.65 o 
   4   5   1        7.56       12.45      5.19 o 
   5   5   1        1.01        0.92      1.50 o 
  -5   6   1       11.25        9.20      3.89 o 
  -4   6   1        0.22        9.50      4.69 o 
  -3   6   1       67.88       71.55      1.80 o 
  -2   6   1      606.71      672.71     10.53 o 
  -1   6   1      131.51      136.52      1.93 o 
   0   6   1       61.28       55.24      1.12 o 
   1   6   1       23.70       23.37      0.76 o 
   2   6   1     1215.90     1348.37     46.21 o 
   3   6   1      127.48      121.29      3.64 o 
   4   6   1       55.01       56.52      4.07 o 
   5   6   1        6.16        6.26      4.96 o 
  -5   7   1      220.74      217.64      8.64 o 
  -4   7   1        5.12        4.53      1.14 o 
  -3   7   1        7.84        9.58      0.84 o 
  -2   7   1      493.43      485.30      9.08 o 
  -1   7   1        1.33        0.28      0.34 o 
   0   7   1       12.50       10.17      0.78 o 
   1   7   1      193.38      198.41      5.36 o 
   2   7   1      134.05      119.23      2.77 o 
   3   7   1        0.06        0.60      0.39 o 
   4   7   1     1296.45     1330.15     60.17 o 
   5   7   1      141.60      133.26      8.13 o 
  -5   8   1        0.10        1.00      2.22 o 
  -4   8   1      263.19      270.64     11.37 o 
  -3   8   1       46.77       39.31      2.85 o 
  -2   8   1       36.60       30.11      1.77 o 
  -1   8   1      112.33      118.47      2.61 o 
   0   8   1     1106.88     1397.57     15.18 o 
   1   8   1      135.33      131.45      2.44 o 
   2   8   1       94.58       75.87      2.67 o 
   3   8   1      160.29      148.26      4.14 o 
   4   8   1       23.96       21.30      1.82 o 
   5   8   1       31.66       32.23      4.15 o 
  -5   9   1       60.93       54.78      5.49 o 
  -4   9   1      150.49      160.34      7.97 o 
  -3   9   1      158.71      155.35      5.55 o 
  -2   9   1        7.40        6.91      1.69 o 
  -1   9   1       72.57       69.60      1.72 o 
   0   9   1      178.78      176.77      3.94 o 
   1   9   1        2.04        2.31      0.50 o 
   2   9   1      412.23      460.89      7.08 o 
   3   9   1       36.76       37.71      1.63 o 
   4   9   1       31.17       29.73      4.62 o 
   5   9   1       20.01       15.01      9.34 o 
  -5  10   1       26.11       24.97      2.84 o 
  -4  10   1       15.34       15.98      6.59 o 
  -3  10   1      265.88      265.94      9.60 o 
  -2  10   1      293.05      315.61     10.44 o 
  -1  10   1      863.11      951.35     12.60 o 
   0  10   1      134.35      134.62      2.65 o 
   1  10   1      351.31      372.83      5.69 o 
   2  10   1      141.32      134.38      3.42 o 
   3  10   1      134.13      110.56      5.16 o 
   4  10   1        0.00        1.03      2.12 o 
   5  10   1        6.52        6.61      5.08 o 
  -5  11   1        0.10        0.63      1.25 o 
  -4  11   1        5.77        8.19      3.30 o 
  -3  11   1       19.21       18.26      3.05 o 
  -2  11   1      125.06      121.76      4.28 o 
  -1  11   1       69.92       64.67      2.00 o 
   0  11   1      162.67      163.34      4.93 o 
   1  11   1       19.45       18.61      1.15 o 
   2  11   1      324.04      337.61      7.19 o 
   3  11   1     1337.13     1461.60     47.31 o 
   4  11   1      200.45      205.59     12.61 o 
  -4  12   1        0.58        1.31      1.52 o 
  -3  12   1      221.49      224.93      8.19 o 
  -2  12   1      525.40      506.64     18.40 o 
  -1  12   1       14.00       13.20      1.26 o 
   0  12   1      346.17      337.57     19.67 o 
   1  12   1       78.01       78.60      2.30 o 
   2  12   1       25.04       25.93      1.22 o 
   3  12   1        0.24        1.95      1.62 o 
   4  12   1       69.46       63.72      6.09 o 
  -4  13   1        0.19        0.74      1.23 o 
  -3  13   1      181.00      190.78      7.24 o 
  -2  13   1      523.06      513.06     23.53 o 
  -1  13   1      302.39      326.10      7.15 o 
   0  13   1        7.58        7.89      1.71 o 
   1  13   1        4.24        5.27      1.16 o 
   2  13   1       34.91       40.34      1.68 o 
   3  13   1      144.01      129.63      5.61 o 
   4  13   1       59.97       50.18      4.30 o 
  -4  14   1       80.62       83.85      4.87 o 
  -3  14   1        0.48        0.35      1.07 o 
  -2  14   1      166.59      156.50      6.16 o 
  -1  14   1       22.65       24.64      1.45 o 
   0  14   1      383.97      386.22      9.82 o 
   1  14   1       10.49       10.04      1.36 o 
   2  14   1      636.19      678.00     14.93 o 
   3  14   1        1.70        2.87      1.82 o 
   4  14   1      178.97      171.73      9.85 o 
  -4  15   1       48.38       50.77      4.06 o 
  -3  15   1      181.45      193.04     10.35 o 
  -2  15   1        6.54        6.03      2.23 o 
  -1  15   1       76.77       79.37      2.62 o 
   0  15   1       21.89       19.63      1.78 o 
   1  15   1        2.87        3.33      1.09 o 
   2  15   1        0.32        0.88      1.11 o 
   3  15   1       93.60       89.45      5.58 o 
   4  15   1       25.60       22.70      2.98 o 
  -3  16   1        0.92        1.78      1.23 o 
  -2  16   1      189.93      195.15      7.96 o 
  -1  16   1      594.07      618.43     14.83 o 
   0  16   1      128.20      117.71      4.24 o 
   1  16   1      129.75      130.49      4.79 o 
   2  16   1       32.17       32.57      3.37 o 
   3  16   1        4.23        6.05      3.53 o 
  -3  17   1        0.00        1.39      1.30 o 
  -2  17   1       12.06       17.52      5.72 o 
  -1  17   1      413.96      400.80     12.85 o 
   0  17   1      105.33      112.76      4.26 o 
   1  17   1      261.68      255.77      7.29 o 
   2  17   1       36.38       37.87      3.42 o 
   3  17   1        8.56        6.33      2.40 o 
  -3  18   1       71.73       70.65      4.69 o 
  -2  18   1       68.08       67.32      3.83 o 
  -1  18   1       24.23       20.70      2.89 o 
   0  18   1      546.33      525.93     29.37 o 
   1  18   1       43.95       37.16      2.64 o 
   2  18   1        1.89        2.88      1.79 o 
   3  18   1        1.30        1.86      2.97 o 
  -2  19   1        2.11        2.44      1.54 o 
  -1  19   1       56.35       54.72      3.37 o 
   0  19   1        0.13        0.65      0.96 o 
   1  19   1       17.11       18.26      3.72 o 
   2  19   1       13.38       12.80      6.72 o 
  -2  20   1       19.01       25.25      4.23 o 
  -1  20   1       29.84       36.30      3.16 o 
   0  20   1      131.67      150.16      5.57 o 
   1  20   1        2.58        2.92      2.25 o 
   2  20   1        7.24        7.27      4.48 o 
  -1  21   1        3.88        4.13      2.75 o 
   0  21   1      283.36      325.67     12.96 o 
   1  21   1        2.35        2.08      1.33 o 
  -4   0   2      320.44      323.35     25.62 o 
  -2   0   2      327.97      369.29      6.60 o 
   0   0   2        5.07        5.75      0.59 o 
   2   0   2      328.73      332.33     19.33 o 
   4   0   2        3.81       11.63      6.89 o 
  -5   1   2       86.18       87.68      4.49 o 
  -4   1   2        8.79        8.90      1.83 o 
  -3   1   2      235.08      238.74      3.18 o 
  -2   1   2      143.71      120.50      1.78 o 
  -1   1   2      530.73      615.34      7.49 o 
   0   1   2     5662.05     5106.81    142.17 o 
   1   1   2     6266.16     5576.56    288.23 o 
   2   1   2      582.96      611.19     13.85 o 
   3   1   2       17.83       16.11      2.30 o 
   4   1   2       12.49       12.44      5.06 o 
   5   1   2       43.34       38.44      3.69 o 
  -5   2   2      247.65      260.14      7.83 o 
  -4   2   2      252.83      258.67      7.06 o 
  -3   2   2     1192.28     1372.17     12.23 o 
  -2   2   2      311.67      308.82      3.63 o 
  -1   2   2        0.06        0.24      0.20 o 
   0   2   2     1138.99      940.99     44.53 o 
   1   2   2     3886.13     3151.76    129.64 o 
   2   2   2       23.27       23.88      1.29 o 
   3   2   2        5.54        6.61      1.93 o 
   4   2   2        6.82        8.49      2.50 o 
   5   2   2      247.23      236.52      8.46 o 
  -5   3   2       83.56       80.11      5.56 o 
  -4   3   2      138.60      129.47      4.03 o 
  -3   3   2       28.77       26.29      1.04 o 
  -2   3   2      229.47      238.69      3.12 o 
  -1   3   2     1034.70      795.54     38.66 o 
   0   3   2      476.67      530.17      9.88 o 
   1   3   2     1631.68     1346.27     51.02 o 
   2   3   2       60.17       54.06      1.76 o 
   3   3   2      231.30      236.01      6.29 o 
   4   3   2       93.57       89.23      4.18 o 
   5   3   2       31.09       33.79      4.30 o 
  -5   4   2      134.18      129.42      6.67 o 
  -4   4   2      177.51      157.01      4.76 o 
  -3   4   2      117.81      123.75      2.04 o 
  -2   4   2     2157.33     1859.50     35.38 o 
  -1   4   2     1203.81     1317.55     49.77 o 
   0   4   2     1169.83     1275.87     46.44 o 
   1   4   2      231.19      238.21      4.12 o 
   2   4   2       23.62       23.19      1.35 o 
   3   4   2      342.90      352.16      7.60 o 
   4   4   2        6.29        4.97      1.91 o 
   5   4   2       40.87       38.99      3.68 o 
  -5   5   2       97.76      103.62      7.09 o 
  -4   5   2       60.77       61.39      2.23 o 
  -3   5   2       50.52       49.04      1.69 o 
  -2   5   2     1215.54     1348.54     57.25 o 
  -1   5   2      381.14      412.38      4.65 o 
   0   5   2      808.94      878.01      8.73 o 
   1   5   2     1504.63     1418.15     23.59 o 
   2   5   2       49.01       39.63      1.67 o 
   3   5   2      103.51      112.97      3.00 o 
   4   5   2      172.00      173.71      6.50 o 
   5   5   2       12.18        8.06      3.74 o 
  -5   6   2       96.53       95.61      5.36 o 
  -4   6   2      463.85      454.53      8.95 o 
  -3   6   2      177.10      186.17      3.88 o 
  -2   6   2       68.43       70.07      1.25 o 
  -1   6   2        2.29        3.07      0.67 o 
   0   6   2       21.73       21.34      0.73 o 
   1   6   2        4.45        5.62      1.16 o 
   2   6   2     1597.83     1074.78     32.42 o 
   3   6   2       78.56       81.86      2.96 o 
   4   6   2       97.14      100.20      5.13 o 
   5   6   2      338.50      360.22     16.46 o 
  -5   7   2       98.74       96.06      6.15 o 
  -4   7   2        1.72        1.23      0.54 o 
  -3   7   2       18.70       20.30      0.65 o 
  -2   7   2      382.92      429.13      8.24 o 
  -1   7   2     1678.44     2135.12     41.29 o 
   0   7   2      140.10      172.39      2.51 o 
   1   7   2      900.18     1010.66     55.72 o 
   2   7   2       38.15       30.02      1.30 o 
   3   7   2      123.89      129.35      3.97 o 
   4   7   2       28.81       33.32      2.86 o 
   5   7   2       19.79       21.68      3.28 o 
  -5   8   2       49.23       44.15      4.18 o 
  -4   8   2       55.78       54.82      2.89 o 
  -3   8   2       27.78       26.12      1.46 o 
  -2   8   2        3.08        4.27      1.93 o 
  -1   8   2      221.67      231.83      3.47 o 
   0   8   2      906.55     1059.80     12.17 o 
   1   8   2      114.70       99.78      2.48 o 
   2   8   2      373.54      390.52     13.70 o 
   3   8   2       82.54       77.80      2.99 o 
   4   8   2        3.13        2.18      1.57 o 
   5   8   2       40.48       45.46      4.95 o 
  -5   9   2        9.54       11.12      2.08 o 
  -4   9   2       45.13       44.37      2.68 o 
  -3   9   2      336.55      346.45      7.70 o 
  -2   9   2       85.40       85.42      3.80 o 
  -1   9   2       15.66       14.53      0.91 o 
   0   9   2       28.79       28.06      1.01 o 
   1   9   2      585.96      592.06     11.58 o 
   2   9   2      111.93      101.26      3.19 o 
   3   9   2      421.00      421.71     11.75 o 
   4   9   2      137.32      128.38      9.88 o 
   5   9   2        0.02        0.56      1.86 o 
  -5  10   2        0.19        0.92      1.69 o 
  -4  10   2       49.33       50.42      2.79 o 
  -3  10   2      502.31      472.32     18.78 o 
  -2  10   2      158.40      166.68      5.30 o 
  -1  10   2      376.15      421.86      9.40 o 
   0  10   2      142.83      156.46      2.76 o 
   1  10   2        1.76        2.15      0.52 o 
   2  10   2       18.92       17.28      1.91 o 
   3  10   2      436.79      428.78     14.87 o 
   4  10   2      217.99      221.34     14.77 o 
  -5  11   2        0.06        1.36      1.59 o 
  -4  11   2       65.34       75.59      3.67 o 
  -3  11   2        2.27        3.13      0.60 o 
  -2  11   2       21.62       19.47      2.74 o 
  -1  11   2      445.51      466.92      5.85 o 
   0  11   2     1260.81     1506.43     18.71 o 
   1  11   2       78.38       84.74      2.65 o 
   2  11   2      498.86      514.33     10.66 o 
   3  11   2      719.58      722.84     19.38 o 
   4  11   2      164.73      153.81      7.80 o 
  -4  12   2       72.66       88.51      5.41 o 
  -3  12   2      299.76      292.53      8.95 o 
  -2  12   2      691.42      751.91     26.86 o 
  -1  12   2      403.69      427.70      8.12 o 
   0  12   2      194.41      191.03      4.00 o 
   1  12   2        0.00        0.68      0.42 o 
   2  12   2        2.07        1.75      0.57 o 
   3  12   2      190.94      186.83      9.42 o 
   4  12   2       36.73       44.26      6.14 o 
  -4  13   2       48.41       43.04      3.57 o 
  -3  13   2       27.04       26.72      4.13 o 
  -2  13   2      665.63      663.02     24.06 o 
  -1  13   2        2.86        3.13      0.90 o 
   0  13   2      433.83      449.90     10.25 o 
   1  13   2        7.00        6.82      1.91 o 
   2  13   2      484.19      497.25     11.10 o 
   3  13   2      118.21      107.02      5.27 o 
   4  13   2      471.93      496.14     17.30 o 
  -4  14   2        1.74        1.14      1.44 o 
  -3  14   2      218.75      209.49      6.26 o 
  -2  14   2       28.85       26.38      2.98 o 
  -1  14   2        1.04        1.79      0.57 o 
   0  14   2       90.97       88.78      3.57 o 
   1  14   2      139.66      125.79      5.46 o 
   2  14   2      187.39      167.48      5.12 o 
   3  14   2      193.80      186.59      6.62 o 
   4  14   2       34.65       36.03      3.36 o 
  -4  15   2        6.03        8.49      3.50 o 
  -3  15   2        0.17        1.11      1.06 o 
  -2  15   2      169.69      174.57      6.70 o 
  -1  15   2       27.78       26.32      1.42 o 
   0  15   2      255.18      248.62      7.54 o 
   1  15   2       23.37       24.03      1.77 o 
   2  15   2       40.10       36.64      1.66 o 
   3  15   2        6.78        9.92      5.11 o 
  -3  16   2      118.21      116.18      5.04 o 
  -2  16   2       15.68       16.15      6.34 o 
  -1  16   2      469.47      496.26     16.49 o 
   0  16   2       73.87       67.17      2.81 o 
   1  16   2       16.54       16.75      2.05 o 
   2  16   2       26.36       23.62      3.53 o 
   3  16   2       38.01       37.87      3.55 o 
  -3  17   2       15.29       13.46      2.75 o 
  -2  17   2       98.41       97.85      5.87 o 
  -1  17   2        1.59        1.54      1.06 o 
   0  17   2      194.73      179.78      5.46 o 
   1  17   2      176.04      167.92      5.37 o 
   2  17   2      146.61      136.33      7.49 o 
   3  17   2       13.68       13.94      2.52 o 
  -3  18   2        2.70        2.56      1.87 o 
  -2  18   2      104.86      107.95      4.80 o 
  -1  18   2       53.57       60.97      3.56 o 
   0  18   2      104.04      104.82      3.55 o 
   1  18   2      105.83       90.41      4.70 o 
   2  18   2        0.54        1.54      1.33 o 
  -2  19   2        1.47        1.50      1.45 o 
  -1  19   2       33.73       40.79      3.16 o 
   0  19   2      244.70      232.85      5.58 o 
   1  19   2       86.42       98.59      4.65 o 
   2  19   2       30.57       36.54      3.45 o 
  -2  20   2       13.48       16.96      3.00 o 
  -1  20   2        0.12        0.82      1.38 o 
   0  20   2      258.48      285.29     12.89 o 
   1  20   2        7.94        6.99      4.31 o 
  -1  21   2       63.15       70.62      4.45 o 
   0  21   2       14.31       12.41      2.04 o 
  -5   0   3       12.74       12.03      4.08 o 
  -3   0   3       64.17       64.31      2.93 o 
  -1   0   3       46.60       34.86      1.77 o 
   1   0   3      149.13      111.61      3.03 o 
   3   0   3     1620.77     2005.91     85.53 o 
   5   0   3      277.58      294.20     19.17 o 
  -5   1   3       53.20       49.82      2.43 o 
  -4   1   3       16.43       13.86      1.19 o 
  -3   1   3      878.50      920.48     15.23 o 
  -2   1   3      312.82      354.89      4.14 o 
  -1   1   3      671.16      661.15     24.30 o 
   0   1   3    15482.87    19659.29    601.90 o 
   1   1   3       28.02       20.94      0.94 o 
   2   1   3       29.68       28.21      1.58 o 
   3   1   3      149.13      137.69      7.15 o 
   4   1   3       56.19       51.34      4.02 o 
   5   1   3       22.87       24.56      3.19 o 
  -5   2   3      108.26      121.16      5.36 o 
  -4   2   3      484.13      483.03     15.89 o 
  -3   2   3      386.39      409.70      4.41 o 
  -2   2   3      150.34      141.51      1.87 o 
  -1   2   3       34.43       35.32      0.88 o 
   0   2   3     2707.16     2209.19     79.20 o 
   1   2   3      528.59      542.04     13.39 o 
   2   2   3      225.39      225.81      4.96 o 
   3   2   3        0.01        0.38      0.43 o 
   4   2   3      221.85      213.92      9.36 o 
   5   2   3       52.76       54.89      4.86 o 
  -5   3   3       31.75       31.55      2.11 o 
  -4   3   3       27.15       21.65      1.68 o 
  -3   3   3      212.43      244.43      3.12 o 
  -2   3   3       72.84       79.88      1.63 o 
  -1   3   3     1042.83     1034.50     42.36 o 
   0   3   3     2499.10     2088.29     49.79 o 
   1   3   3       62.10       47.44      1.33 o 
   2   3   3      328.54      343.43      6.68 o 
   3   3   3       73.01       78.15      3.23 o 
   4   3   3      289.61      291.39      9.76 o 
   5   3   3        1.66        2.39      1.81 o 
  -5   4   3       12.78       14.29      1.58 o 
  -4   4   3      209.50      205.79      4.68 o 
  -3   4   3      119.69      120.75      1.98 o 
  -2   4   3      655.53      728.82     11.25 o 
  -1   4   3        3.50        1.96      0.43 o 
   0   4   3      425.37      437.67      6.44 o 
   1   4   3      208.77      191.23      3.32 o 
   2   4   3      904.27     1100.79     18.04 o 
   3   4   3       97.40       91.36      4.43 o 
   4   4   3      353.11      361.72     12.30 o 
   5   4   3       20.17       17.48      3.36 o 
  -5   5   3       33.07       30.66      2.65 o 
  -4   5   3        4.12        4.91      1.44 o 
  -3   5   3       84.38       80.70      1.84 o 
  -2   5   3      949.87     1125.85     14.64 o 
  -1   5   3      318.19      307.50      3.56 o 
   0   5   3      240.01      224.21      3.25 o 
   1   5   3      788.36      932.18     28.37 o 
   2   5   3     1081.76     1252.79     20.27 o 
   3   5   3        0.17        0.60      0.45 o 
   4   5   3       78.87       86.93      4.56 o 
   5   5   3       46.61       49.89      4.61 o 
  -5   6   3      449.72      460.89     10.44 o 
  -4   6   3      365.54      379.79      6.98 o 
  -3   6   3      276.91      303.50      5.58 o 
  -2   6   3      227.73      215.57      3.57 o 
  -1   6   3      202.89      248.83      3.43 o 
   0   6   3       28.00       25.95      0.98 o 
   1   6   3      502.66      559.11     13.96 o 
   2   6   3      516.10      536.28      8.06 o 
   3   6   3        2.64        2.84      1.12 o 
   4   6   3       95.25       96.05      4.64 o 
   5   6   3      216.71      213.84     14.27 o 
  -5   7   3       11.10        8.73      6.14 o 
  -4   7   3        2.51        2.20      0.82 o 
  -3   7   3       16.24       15.05      0.71 o 
  -2   7   3      690.30      708.78     10.54 o 
  -1   7   3      312.99      309.28      4.15 o 
   0   7   3       86.47       84.13      1.80 o 
   1   7   3      984.83     1251.54     27.23 o 
   2   7   3      170.48      173.21      2.99 o 
   3   7   3      270.14      259.71      9.92 o 
   4   7   3       12.54       11.69      1.88 o 
   5   7   3       13.41       11.41      8.54 o 
  -5   8   3        2.37        1.03      1.03 o 
  -4   8   3       57.41       48.84      2.19 o 
  -3   8   3      225.81      235.82      6.27 o 
  -2   8   3        4.23        3.32      0.40 o 
  -1   8   3      631.09      726.46      9.14 o 
   0   8   3       42.96       49.72      1.46 o 
   1   8   3       16.16       18.35      0.97 o 
   2   8   3       67.36       67.66      2.27 o 
   3   8   3        8.65        6.52      2.01 o 
   4   8   3      314.01      305.29     10.25 o 
   5   8   3       28.12       32.85      5.40 o 
  -5   9   3        0.05        0.08      1.05 o 
  -4   9   3      525.89      505.29     18.50 o 
  -3   9   3        1.50        1.40      0.74 o 
  -2   9   3      466.88      510.10      8.25 o 
  -1   9   3      474.95      511.31      8.86 o 
   0   9   3     1714.29     2141.20     29.84 o 
   1   9   3        2.51        2.14      0.69 o 
   2   9   3       59.68       55.07      1.77 o 
   3   9   3      206.37      205.55      6.70 o 
   4   9   3        3.92        4.88      3.95 o 
  -5  10   3       28.58       38.45      4.30 o 
  -4  10   3       10.74        8.23      3.64 o 
  -3  10   3      104.21      106.23      4.27 o 
  -2  10   3       49.76       46.09      2.41 o 
  -1  10   3       27.42       29.75      1.47 o 
   0  10   3      514.51      560.26      7.70 o 
   1  10   3       64.61       61.04      2.15 o 
   2  10   3       13.09       11.69      0.89 o 
   3  10   3        6.10        9.53      2.55 o 
   4  10   3       24.69       20.67      4.15 o 
  -5  11   3        6.05        2.18      2.79 o 
  -4  11   3        2.31        2.24      1.29 o 
  -3  11   3       72.14       70.18      3.18 o 
  -2  11   3       11.84       15.48      4.29 o 
  -1  11   3       48.29       38.23      1.72 o 
   0  11   3      191.53      215.11      4.17 o 
   1  11   3       18.05       19.88      1.19 o 
   2  11   3      202.97      197.73      8.50 o 
   3  11   3       28.20       25.67      2.50 o 
   4  11   3      112.16      110.15      6.69 o 
  -4  12   3       79.38       81.25      3.64 o 
  -3  12   3      134.10      136.14      4.96 o 
  -2  12   3      328.11      336.14     10.04 o 
  -1  12   3       69.51       69.04      2.21 o 
   0  12   3      605.79      657.21     13.36 o 
   1  12   3       20.29       20.64      1.37 o 
   2  12   3      133.56      121.98      3.88 o 
   3  12   3        3.02        2.61      1.60 o 
   4  12   3        0.05        2.11      1.58 o 
  -4  13   3       87.70       98.26      4.54 o 
  -3  13   3      232.43      221.28      6.65 o 
  -2  13   3       14.94       13.99      2.36 o 
  -1  13   3      232.67      240.04      5.29 o 
   0  13   3        3.68        4.63      1.51 o 
   1  13   3       15.47       12.46      1.27 o 
   2  13   3        6.77        6.53      2.52 o 
   3  13   3      122.21      116.76      6.52 o 
   4  13   3      120.89      116.83      9.18 o 
  -4  14   3        2.13        2.09      1.14 o 
  -3  14   3        0.00        0.89      0.85 o 
  -2  14   3      265.49      272.60      7.82 o 
  -1  14   3      519.79      513.78     11.70 o 
   0  14   3       57.39       46.47      2.43 o 
   1  14   3        9.19        7.88      0.99 o 
   2  14   3      174.99      161.67      5.09 o 
   3  14   3        6.42        5.86      3.13 o 
   4  14   3       31.07       23.90      5.01 o 
  -4  15   3       27.24       32.63      3.47 o 
  -3  15   3      112.28      111.32      5.50 o 
  -2  15   3        0.04        0.72      1.64 o 
  -1  15   3       35.31       36.23      1.92 o 
   0  15   3       84.24       80.39      2.97 o 
   1  15   3        8.97       12.44      1.77 o 
   2  15   3        1.88        2.20      1.56 o 
   3  15   3       76.18       80.94      5.10 o 
  -3  16   3       17.91       17.22      2.44 o 
  -2  16   3       59.05       57.86      3.36 o 
  -1  16   3       22.68       25.04      2.18 o 
   0  16   3       81.04       71.06      2.68 o 
   1  16   3       44.74       47.65      2.53 o 
   2  16   3       29.39       29.76      4.54 o 
   3  16   3       36.95       38.40      3.65 o 
  -3  17   3       68.21       77.86      5.63 o 
  -2  17   3       25.90       30.29      5.71 o 
  -1  17   3        5.16        3.27      1.31 o 
   0  17   3      260.45      249.72      6.93 o 
   1  17   3        6.49        5.76      2.76 o 
   2  17   3       59.78       59.66      3.79 o 
   3  17   3        6.79       10.30      3.80 o 
  -3  18   3        1.38        2.38      1.81 o 
  -2  18   3      136.96      151.82      7.14 o 
  -1  18   3       13.37        8.72      3.54 o 
   0  18   3       22.42       20.94      2.17 o 
   1  18   3       57.69       65.01      2.83 o 
   2  18   3       29.78       32.67      3.12 o 
  -2  19   3        4.29        5.78      2.13 o 
  -1  19   3       70.69       66.80      4.54 o 
   0  19   3        6.93        5.80      3.07 o 
   1  19   3        9.18        6.06      2.33 o 
   2  19   3       63.76       65.48      4.51 o 
  -1  20   3        0.56        1.08      1.39 o 
   0  20   3        2.56        2.51      1.35 o 
   1  20   3       48.10       50.84      4.47 o 
   0  21   3       17.08       21.77      2.45 o 
  -4   0   4      198.12      201.47      9.30 o 
  -2   0   4      263.06      266.59      7.16 o 
   0   0   4       26.55       26.12      1.37 o 
   2   0   4       75.58       65.70      5.08 o 
   4   0   4      247.39      230.19     13.72 o 
  -5   1   4        1.66        1.38      0.80 o 
  -4   1   4        0.05        0.52      0.29 o 
  -3   1   4      340.48      332.48      4.18 o 
  -2   1   4       61.56       63.64      1.45 o 
  -1   1   4     1882.26     1925.70    119.19 o 
   0   1   4       16.15       19.03      0.92 o 
   1   1   4      182.03      197.84      3.75 o 
   2   1   4      141.77      149.73      5.11 o 
   3   1   4      109.76      120.90      6.12 o 
   4   1   4       16.31       14.16      6.37 o 
   5   1   4        0.20        1.14      1.48 o 
  -5   2   4       68.54       75.54      3.93 o 
  -4   2   4      212.14      193.97      4.84 o 
  -3   2   4       98.43       80.22      1.79 o 
  -2   2   4      261.29      306.29      5.61 o 
  -1   2   4     1794.43     1655.77     75.65 o 
   0   2   4     6326.90     5884.33    199.13 o 
   1   2   4       17.10       14.57      1.35 o 
   2   2   4     1618.28     1982.95     36.76 o 
   3   2   4      309.41      302.05      9.48 o 
   4   2   4       19.25       17.45      8.49 o 
   5   2   4       47.04       44.40      4.73 o 
  -5   3   4      169.90      184.32      7.55 o 
  -4   3   4       24.42       18.59      1.03 o 
  -3   3   4      234.23      237.87      2.68 o 
  -2   3   4      427.26      459.42      6.38 o 
  -1   3   4        0.01        0.43      0.28 o 
   0   3   4       36.03       37.06      1.18 o 
   1   3   4      212.36      210.92      4.55 o 
   2   3   4        0.27        1.38      1.18 o 
   3   3   4        3.58        5.14      1.83 o 
   4   3   4        9.38       10.51      4.73 o 
   5   3   4       16.65       21.86      2.99 o 
  -5   4   4       15.02       14.26      2.01 o 
  -4   4   4        6.25        5.35      1.40 o 
  -3   4   4        2.04        1.96      0.49 o 
  -2   4   4      417.30      440.25      5.73 o 
  -1   4   4       84.38       85.53      1.55 o 
   0   4   4      361.83      365.07      5.12 o 
   1   4   4       14.59       15.39      1.30 o 
   2   4   4       12.43       18.43      2.44 o 
   3   4   4      140.55      141.14      5.55 o 
   4   4   4       16.31       15.96      3.10 o 
   5   4   4       32.18       34.16      3.87 o 
  -5   5   4       50.39       44.67      3.97 o 
  -4   5   4      745.17      783.87     12.96 o 
  -3   5   4       23.61       24.42      0.88 o 
  -2   5   4     1271.14     1406.69     39.03 o 
  -1   5   4      465.27      485.39      6.61 o 
   0   5   4      355.80      339.70      5.19 o 
   1   5   4      808.50      896.28     20.79 o 
   2   5   4       65.71       62.43      3.27 o 
   3   5   4       21.28       19.53      2.79 o 
   4   5   4      459.42      483.63     11.19 o 
   5   5   4       47.26       43.18      4.12 o 
  -5   6   4       92.23       82.97      5.44 o 
  -4   6   4       50.16       52.85      1.90 o 
  -3   6   4       15.75       12.36      0.99 o 
  -2   6   4       11.38       10.11      0.78 o 
  -1   6   4      240.10      275.94      4.71 o 
   0   6   4       14.33       11.01      1.11 o 
   1   6   4       24.14       20.06      1.45 o 
   2   6   4       68.46       64.72      5.42 o 
   3   6   4       15.35       15.43      2.39 o 
   4   6   4       70.90       67.36      3.67 o 
   5   6   4      112.47      109.99      7.71 o 
  -5   7   4       32.37       32.44      3.73 o 
  -4   7   4       45.91       48.29      1.93 o 
  -3   7   4       32.41       27.60      1.13 o 
  -2   7   4      146.28      145.42      2.58 o 
  -1   7   4      316.41      321.94      4.78 o 
   0   7   4      228.29      228.84      4.51 o 
   1   7   4       83.22       81.85      2.29 o 
   2   7   4      167.13      161.68      5.77 o 
   3   7   4       11.98       11.98      4.29 o 
   4   7   4        8.41       10.47      3.84 o 
  -5   8   4       69.96       59.10      4.97 o 
  -4   8   4       38.89       41.19      1.73 o 
  -3   8   4       69.12       72.72      1.93 o 
  -2   8   4       81.55       83.57      2.32 o 
  -1   8   4      951.15     1076.54     15.46 o 
   0   8   4       68.29       79.43      2.31 o 
   1   8   4      468.51      570.98     16.12 o 
   2   8   4      238.95      268.79      7.31 o 
   3   8   4        6.05        4.82      0.61 o 
   4   8   4      137.98      131.67      7.02 o 
  -5   9   4       67.87       69.92      6.23 o 
  -4   9   4      114.73       96.75      3.71 o 
  -3   9   4      119.63      139.67      4.97 o 
  -2   9   4      256.61      266.68      6.04 o 
  -1   9   4      189.18      176.99      4.13 o 
   0   9   4      249.61      287.35      5.41 o 
   1   9   4        0.02        0.40      0.72 o 
   2   9   4        0.12        0.60      0.61 o 
   3   9   4      195.26      192.05     10.33 o 
   4   9   4       10.47       14.98      4.85 o 
  -5  10   4       16.30        9.99      8.09 o 
  -4  10   4        5.78        5.46      1.79 o 
  -3  10   4      410.84      402.16      9.50 o 
  -2  10   4       12.96       15.17      1.26 o 
  -1  10   4       21.71       19.80      1.27 o 
   0  10   4        0.43        1.17      0.76 o 
   1  10   4        5.35        4.76      1.45 o 
   2  10   4      349.34      375.08     10.68 o 
   3  10   4      269.66      257.02     10.95 o 
   4  10   4       28.35       32.96      4.35 o 
  -4  11   4       36.98       35.53      2.40 o 
  -3  11   4       97.54      103.72      4.10 o 
  -2  11   4       94.19       94.24      2.97 o 
  -1  11   4       93.52       93.12      2.59 o 
   0  11   4      121.18      121.03      3.59 o 
   1  11   4       46.89       47.13      2.07 o 
   2  11   4        2.22        3.99      1.44 o 
   3  11   4       38.21       37.64      7.79 o 
   4  11   4        3.04        2.34      2.31 o 
  -4  12   4       86.15       81.15      3.31 o 
  -3  12   4      315.92      282.14      7.87 o 
  -2  12   4        0.06        0.66      0.25 o 
  -1  12   4        0.31        0.59      0.44 o 
   0  12   4      513.48      557.81     11.76 o 
   1  12   4       12.04       15.35      1.51 o 
   2  12   4        0.13        1.71      0.71 o 
   3  12   4      111.97      104.28      4.03 o 
   4  12   4       82.43       74.66      7.15 o 
  -4  13   4       14.23       11.10      3.37 o 
  -3  13   4       23.76       19.65      2.15 o 
  -2  13   4       59.78       58.32      2.39 o 
  -1  13   4       52.47       48.74      2.09 o 
   0  13   4        0.46        0.12      0.68 o 
   1  13   4      409.47      397.80     10.20 o 
   2  13   4      190.51      179.85      5.77 o 
   3  13   4        3.68        7.35      4.43 o 
   4  13   4       10.05        7.23      7.36 o 
  -4  14   4       67.01       67.37      4.09 o 
  -3  14   4        1.60        3.08      1.32 o 
  -2  14   4      212.78      207.13      6.53 o 
  -1  14   4      355.79      358.53     12.66 o 
   0  14   4        4.16        4.50      1.23 o 
   1  14   4       92.21       92.62      3.27 o 
   2  14   4       33.06       29.78      2.35 o 
   3  14   4      190.07      182.31      8.67 o 
  -4  15   4        6.98        6.30      2.67 o 
  -3  15   4       11.70       12.07      2.26 o 
  -2  15   4      603.81      637.90     14.88 o 
  -1  15   4        5.13        4.45      1.43 o 
   0  15   4      195.04      200.73      5.75 o 
   1  15   4      426.26      424.67     10.83 o 
   2  15   4        8.54        5.34      2.04 o 
   3  15   4       13.00       13.21      6.50 o 
  -3  16   4        1.52        0.85      1.01 o 
  -2  16   4        3.46        3.17      1.68 o 
  -1  16   4      138.51      123.44      5.45 o 
   0  16   4       81.03       81.91      3.22 o 
   1  16   4       11.23       10.73      1.81 o 
   2  16   4       13.30        7.91      4.00 o 
   3  16   4        7.91        5.02      2.73 o 
  -3  17   4       13.89       10.89      6.06 o 
  -2  17   4      101.02      114.29      4.15 o 
  -1  17   4      192.08      173.73     10.85 o 
   0  17   4      211.65      202.32      4.61 o 
   1  17   4      109.38      103.80      5.34 o 
   2  17   4       12.80        9.48      4.72 o 
  -2  18   4        3.37        5.21      2.68 o 
  -1  18   4        0.00        0.44      0.72 o 
   0  18   4       74.80       86.70      3.94 o 
   1  18   4       24.51       19.49      2.30 o 
   2  18   4       57.45       57.22      4.57 o 
  -2  19   4        2.64        2.50      1.93 o 
  -1  19   4        0.12        0.65      0.85 o 
   0  19   4        7.27        6.45      3.88 o 
   1  19   4       14.26       12.10      6.91 o 
  -1  20   4       63.65       62.76      4.14 o 
   0  20   4      201.69      217.57      9.61 o 
   1  20   4        5.91        4.15      2.65 o 
  -5   0   5      179.12      193.57     11.15 o 
  -3   0   5      632.38      673.84     21.53 o 
  -1   0   5     2375.31     2510.95     53.67 o 
   1   0   5      310.84      326.85     13.08 o 
   3   0   5        3.38        4.48      2.23 o 
   5   0   5      162.50      166.66     13.90 o 
  -5   1   5       11.44        9.15      4.01 o 
  -4   1   5       16.50       17.21      2.11 o 
  -3   1   5      130.45      132.23      4.28 o 
  -2   1   5      606.55      600.11     10.88 o 
  -1   1   5        0.01        0.60      0.33 o 
   0   1   5      144.64      155.21      6.04 o 
   1   1   5        0.12        0.75      0.80 o 
   2   1   5       31.90       33.10      2.46 o 
   3   1   5      436.77      444.49     18.27 o 
   4   1   5        4.31        6.45      2.19 o 
   5   1   5       40.83       44.52      4.89 o 
  -5   2   5      207.08      221.02      5.37 o 
  -4   2   5       25.91       24.83      1.99 o 
  -3   2   5      210.72      202.62      4.76 o 
  -2   2   5      356.01      333.44      6.47 o 
  -1   2   5       12.26        7.60      1.25 o 
   0   2   5        3.19        2.31      0.49 o 
   1   2   5      114.63      111.12      5.38 o 
   2   2   5      211.95      216.40      7.43 o 
   3   2   5       17.48       18.71      2.58 o 
   4   2   5       28.54       28.46      3.12 o 
   5   2   5       13.41        9.10      7.88 o 
  -5   3   5       50.25       45.99      2.42 o 
  -4   3   5       48.23       45.36      2.21 o 
  -3   3   5      329.81      334.89      7.29 o 
  -2   3   5       27.10       21.44      1.19 o 
  -1   3   5      520.44      528.36     10.71 o 
   0   3   5       10.23       11.14      1.61 o 
   1   3   5     1766.24     2242.36     52.88 o 
   2   3   5        0.38        0.66      0.91 o 
   3   3   5       87.82       87.30      4.60 o 
   4   3   5       37.69       33.24      3.97 o 
  -5   4   5       30.32       31.65      2.52 o 
  -4   4   5       14.67       12.98      1.66 o 
  -3   4   5       17.17       13.77      1.01 o 
  -2   4   5       13.51       11.27      0.74 o 
  -1   4   5      668.35      703.26     22.81 o 
   0   4   5      177.98      159.02      3.97 o 
   1   4   5       24.58       21.48      2.04 o 
   2   4   5       90.34       82.82      3.72 o 
   3   4   5      183.12      192.52      6.76 o 
   4   4   5       88.95       88.42      4.48 o 
  -5   5   5      231.30      251.57      9.31 o 
  -4   5   5      148.33      135.05      3.78 o 
  -3   5   5      107.95      114.23      2.26 o 
  -2   5   5      399.97      461.89      8.59 o 
  -1   5   5      727.40      822.22     10.34 o 
   0   5   5       18.35       16.60      1.88 o 
   1   5   5       11.28        8.29      1.60 o 
   2   5   5      192.86      195.53      7.15 o 
   3   5   5      110.85      108.39      5.23 o 
   4   5   5       52.41       55.00      4.19 o 
  -5   6   5        7.58        8.12      2.89 o 
  -4   6   5       59.78       60.31      2.30 o 
  -3   6   5       13.75       12.80      0.75 o 
  -2   6   5      262.96      259.18      3.64 o 
  -1   6   5      538.87      558.14      7.35 o 
   0   6   5       16.95       14.17      1.23 o 
   1   6   5      131.01      139.63      4.57 o 
   2   6   5       12.71       13.87      2.30 o 
   3   6   5       46.69       45.70      2.94 o 
   4   6   5        2.00        2.66      1.34 o 
  -5   7   5      191.26      184.15     11.78 o 
  -4   7   5      134.29      129.85      3.57 o 
  -3   7   5       21.75       18.35      1.11 o 
  -2   7   5       20.48       20.42      1.04 o 
  -1   7   5        3.19        4.04      0.86 o 
   0   7   5      279.21      268.57      5.65 o 
   1   7   5       85.76       91.98      4.07 o 
   2   7   5      110.02      108.67      4.76 o 
   3   7   5      117.86      119.86      5.31 o 
   4   7   5        4.22        2.61      1.43 o 
  -5   8   5        1.90        0.98      1.34 o 
  -4   8   5      122.78      110.69      4.08 o 
  -3   8   5       39.53       40.83      1.59 o 
  -2   8   5      217.67      228.12      4.39 o 
  -1   8   5       30.46       30.48      1.46 o 
   0   8   5       38.81       40.89      2.37 o 
   1   8   5      656.66      737.13     20.82 o 
   2   8   5      138.46      135.98      5.67 o 
   3   8   5        2.68        3.58      1.49 o 
   4   8   5       42.32       41.54      3.04 o 
  -5   9   5        2.09        2.01      2.48 o 
  -4   9   5       30.39       34.98      2.24 o 
  -3   9   5        9.23        5.76      0.74 o 
  -2   9   5      300.30      315.64      6.27 o 
  -1   9   5       33.22       32.85      1.46 o 
   0   9   5      844.15      873.38     11.40 o 
   1   9   5       19.78       20.58      1.93 o 
   2   9   5      145.95      156.60      5.98 o 
   3   9   5       15.82       10.51      1.97 o 
   4   9   5      158.88      172.30     10.08 o 
  -5  10   5        0.64        0.99      1.09 o 
  -4  10   5       19.81       12.97      2.48 o 
  -3  10   5      322.35      287.81      7.98 o 
  -2  10   5      103.99       98.16      2.65 o 
  -1  10   5       32.19       36.31      1.51 o 
   0  10   5      111.76       99.69      3.18 o 
   1  10   5      208.88      227.44      6.35 o 
   2  10   5       36.53       42.26      2.02 o 
   3  10   5       46.52       40.98      2.94 o 
   4  10   5       13.82       11.33      7.95 o 
  -4  11   5       48.41       56.55      3.58 o 
  -3  11   5      183.13      198.25      6.33 o 
  -2  11   5       94.79       94.29      2.88 o 
  -1  11   5      189.20      185.61      4.87 o 
   0  11   5      280.54      284.20      6.85 o 
   1  11   5       13.40       11.53      1.42 o 
   2  11   5       15.32       16.44      1.91 o 
   3  11   5        2.03        1.55      1.36 o 
   4  11   5       34.25       41.13      6.63 o 
  -4  12   5       38.94       36.47      3.21 o 
  -3  12   5       10.76        6.91      2.49 o 
  -2  12   5       20.42       20.62      1.54 o 
  -1  12   5      175.95      173.97      5.19 o 
   0  12   5      647.24      732.49     17.32 o 
   1  12   5       42.14       38.26      2.39 o 
   2  12   5      554.00      524.22     12.59 o 
   3  12   5       34.65       31.54      2.74 o 
  -4  13   5       38.28       38.70      3.46 o 
  -3  13   5      183.65      175.77      5.11 o 
  -2  13   5       30.14       26.75      1.74 o 
  -1  13   5       21.84       17.13      2.32 o 
   0  13   5        0.01        0.68      0.81 o 
   1  13   5      181.57      176.76      4.65 o 
   2  13   5        2.13        0.94      1.48 o 
   3  13   5      128.26      118.12      6.97 o 
  -4  14   5        0.32        0.61      1.43 o 
  -3  14   5       10.53        8.07      3.31 o 
  -2  14   5        0.08        1.00      0.93 o 
  -1  14   5        3.62        4.66      1.51 o 
   0  14   5      250.26      253.92      6.82 o 
   1  14   5        3.14        4.44      1.37 o 
   2  14   5        5.92        9.74      3.07 o 
   3  14   5        1.60        2.91      2.73 o 
  -3  15   5       96.85       99.55      3.94 o 
  -2  15   5       18.25       12.58      4.85 o 
  -1  15   5        2.64        3.07      0.88 o 
   0  15   5        4.31        4.20      1.19 o 
   1  15   5        8.69        7.13      1.83 o 
   2  15   5        0.17        0.53      0.88 o 
   3  15   5       32.82       32.08      3.56 o 
  -3  16   5      131.84      133.22      6.67 o 
  -2  16   5        0.42        1.10      1.09 o 
  -1  16   5        7.55        6.85      2.92 o 
   0  16   5      171.21      179.57      4.27 o 
   1  16   5        1.46        3.32      1.23 o 
   2  16   5      491.78      501.08     17.22 o 
  -3  17   5      145.21      153.35      6.46 o 
  -2  17   5       14.53       15.92      5.17 o 
  -1  17   5       81.03       70.37      3.72 o 
   0  17   5       40.16       37.92      2.71 o 
   1  17   5       67.85       60.01      2.42 o 
   2  17   5        2.15        2.54      2.21 o 
  -2  18   5       41.48       40.56      3.03 o 
  -1  18   5      127.11      148.03      5.98 o 
   0  18   5       56.11       58.82      2.99 o 
   1  18   5       56.95       57.29      3.10 o 
   2  18   5        9.52        4.15      3.21 o 
  -2  19   5       70.11       74.77      4.01 o 
  -1  19   5       23.67       24.93      2.28 o 
   0  19   5       48.22       42.12      2.74 o 
   1  19   5        3.79        5.60      2.72 o 
   0  20   5      108.09      114.77      5.91 o 
  -4   0   6     1330.62     1652.28     45.52 o 
  -2   0   6        3.10       11.88      5.66 o 
   0   0   6     3780.93     4264.24   1010.50 o 
   2   0   6        0.09        0.58      1.82 o 
   4   0   6      146.85      144.78     13.37 o 
  -5   1   6      120.95      128.78      4.11 o 
  -4   1   6      307.44      320.99      8.68 o 
  -3   1   6      108.61      101.30      3.99 o 
  -2   1   6       90.26       89.54      2.52 o 
  -1   1   6       26.69       26.83      1.23 o 
   0   1   6     2117.51     2630.59     70.25 o 
   1   1   6        0.20        0.53      0.85 o 
   2   1   6      208.39      194.60     12.32 o 
   3   1   6      176.98      187.13      8.18 o 
   4   1   6       79.90       77.04      6.80 o 
  -5   2   6       47.56       52.07      2.71 o 
  -4   2   6      216.79      222.89      7.04 o 
  -3   2   6      464.30      444.98     10.82 o 
  -2   2   6       43.13       35.24      1.87 o 
  -1   2   6       27.83       32.60      3.68 o 
   0   2   6      899.11     1024.13     51.02 o 
   1   2   6        3.47        3.16      0.97 o 
   2   2   6        5.68        6.22      2.31 o 
   3   2   6      141.25      144.48      7.05 o 
   4   2   6      277.66      299.86     10.16 o 
  -5   3   6        9.82        7.62      3.63 o 
  -4   3   6       37.83       39.54      2.41 o 
  -3   3   6       72.25       62.94      2.10 o 
  -2   3   6        0.54        1.26      0.49 o 
  -1   3   6      149.38      138.79      3.46 o 
   0   3   6       79.13       65.73      2.81 o 
   1   3   6     1290.27     1558.25     52.29 o 
   2   3   6       29.59       30.30      2.39 o 
   3   3   6       13.63       14.74      5.87 o 
   4   3   6      136.80      137.50      6.82 o 
  -5   4   6       92.77       89.68      4.83 o 
  -4   4   6        0.44        0.36      0.56 o 
  -3   4   6      368.19      373.10      8.98 o 
  -2   4   6      363.90      418.52      7.45 o 
  -1   4   6      838.97      915.13     14.95 o 
   0   4   6      503.44      514.65     10.84 o 
   1   4   6       75.82       87.50      3.75 o 
   2   4   6      123.76      114.48      4.89 o 
   3   4   6        2.71        3.33      1.55 o 
   4   4   6       37.95       36.30      3.73 o 
  -5   5   6      656.79      729.32     13.85 o 
  -4   5   6      232.60      232.44      5.50 o 
  -3   5   6      105.05      111.69      3.81 o 
  -2   5   6      543.19      584.99     10.77 o 
  -1   5   6       17.95       18.42      1.21 o 
   0   5   6      226.34      232.64      7.09 o 
   1   5   6      658.48      703.43     12.40 o 
   2   5   6       70.69       67.92      3.80 o 
   3   5   6        5.72        6.89      2.15 o 
   4   5   6       24.64       24.91      3.60 o 
  -5   6   6        6.68        6.03      4.29 o 
  -4   6   6       28.36       24.44      1.61 o 
  -3   6   6       21.58       21.23      1.16 o 
  -2   6   6      225.72      193.90      3.82 o 
  -1   6   6       16.25       19.09      1.17 o 
   0   6   6      597.22      603.41     10.60 o 
   1   6   6        4.65        7.53      2.46 o 
   2   6   6      966.49     1116.16     33.99 o 
   3   6   6        6.08        5.58      2.44 o 
   4   6   6        0.15        1.43      1.46 o 
  -5   7   6        2.76        2.27      2.03 o 
  -4   7   6       17.10       18.69      1.39 o 
  -3   7   6      279.62      300.64      7.74 o 
  -2   7   6      247.37      239.11      4.68 o 
  -1   7   6       47.61       47.52      1.80 o 
   0   7   6      563.26      531.42      8.48 o 
   1   7   6        0.55        2.16      0.97 o 
   2   7   6       43.84       39.74      3.56 o 
   3   7   6       14.82       12.77      4.94 o 
   4   7   6      123.25      122.86      6.24 o 
  -5   8   6        2.01        0.95      1.98 o 
  -4   8   6      299.68      263.03     13.77 o 
  -3   8   6        0.31        0.59      0.54 o 
  -2   8   6      324.90      364.42      7.23 o 
  -1   8   6      311.42      311.28      7.23 o 
   0   8   6      628.37      620.06     14.17 o 
   1   8   6       88.31       91.18      3.43 o 
   2   8   6        4.15        5.30      1.92 o 
   3   8   6       23.68       19.46      2.42 o 
   4   8   6       89.53       95.52      6.34 o 
  -5   9   6        7.49        8.55      7.66 o 
  -4   9   6        1.97        1.55      0.98 o 
  -3   9   6        2.89        2.64      1.00 o 
  -2   9   6        6.86        6.94      1.60 o 
  -1   9   6      509.48      516.21     11.06 o 
   0   9   6        4.76        5.04      1.41 o 
   1   9   6        4.92        6.86      1.54 o 
   2   9   6       43.15       45.41      2.40 o 
   3   9   6      114.45       99.38     11.64 o 
   4   9   6        3.75        3.16      3.91 o 
  -4  10   6      101.51      109.23      4.68 o 
  -3  10   6       29.07       28.22      1.66 o 
  -2  10   6       43.02       48.89      1.90 o 
  -1  10   6      119.66      111.25      3.66 o 
   0  10   6        9.90       11.79      3.07 o 
   1  10   6        1.79        2.70      1.02 o 
   2  10   6      153.42      162.24      5.47 o 
   3  10   6       55.66       55.44      4.03 o 
   4  10   6       23.74       35.34      4.66 o 
  -4  11   6       14.85       16.02      2.70 o 
  -3  11   6      344.32      323.46      8.73 o 
  -2  11   6        0.66        1.05      0.85 o 
  -1  11   6       65.68       62.31      2.63 o 
   0  11   6      124.80      122.17      4.24 o 
   1  11   6       55.70       53.00      2.93 o 
   2  11   6      181.10      179.42      5.51 o 
   3  11   6      173.44      156.90      6.66 o 
  -4  12   6       93.67      100.30      5.49 o 
  -3  12   6      140.94      118.94      3.76 o 
  -2  12   6       31.59       32.95      1.84 o 
  -1  12   6      541.49      576.99     12.83 o 
   0  12   6      176.30      175.01      4.68 o 
   1  12   6        2.63        1.45      1.22 o 
   2  12   6      121.71      108.19      4.44 o 
   3  12   6      124.37      130.00      6.14 o 
  -4  13   6        4.92        5.93      4.36 o 
  -3  13   6        0.19        1.37      1.16 o 
  -2  13   6      959.17     1029.61     10.96 o 
  -1  13   6        6.68        6.54      1.40 o 
   0  13   6      220.61      229.56      6.39 o 
   1  13   6        2.70        2.64      0.97 o 
   2  13   6       18.82       21.71      2.43 o 
   3  13   6       54.15       46.09      9.40 o 
  -3  14   6       68.26       68.07      3.24 o 
  -2  14   6      135.16      131.91      4.59 o 
  -1  14   6        5.02        5.02      1.76 o 
   0  14   6       13.27       13.13      3.53 o 
   1  14   6      166.32      168.12      4.97 o 
   2  14   6       32.38       27.39      2.70 o 
   3  14   6        2.24        2.36      2.13 o 
  -3  15   6       63.42       65.14      3.58 o 
  -2  15   6      201.82      187.55      7.95 o 
  -1  15   6       48.00       45.50      2.68 o 
   0  15   6      117.53      110.90      3.39 o 
   1  15   6        8.33        8.37      3.52 o 
   2  15   6       11.65        7.46      3.09 o 
  -3  16   6       45.82       46.02      3.23 o 
  -2  16   6       36.34       35.20      3.17 o 
  -1  16   6      107.12      121.42      5.03 o 
   0  16   6       13.21       11.39      4.29 o 
   1  16   6        1.47        0.77      0.83 o 
   2  16   6        7.45        7.48      4.03 o 
  -2  17   6      149.38      157.77      6.11 o 
  -1  17   6        0.51        0.33      0.94 o 
   0  17   6       18.91       17.41      1.99 o 
   1  17   6       37.49       47.60      2.92 o 
   2  17   6       68.51       75.93      5.15 o 
  -2  18   6        1.95        2.87      1.30 o 
  -1  18   6      105.10      105.71      6.38 o 
   0  18   6        7.71        8.61      4.50 o 
   1  18   6        7.99        5.28      2.80 o 
  -1  19   6        9.66        7.78      4.31 o 
   0  19   6       35.54       31.31      2.26 o 
  -5   0   7       13.50       12.99      7.86 o 
  -3   0   7      606.28      643.03     26.17 o 
  -1   0   7      140.40      150.06     13.18 o 
   1   0   7        0.39        0.84      2.06 o 
   3   0   7       52.06       52.12      6.31 o 
  -5   1   7        6.01        5.07      2.87 o 
  -4   1   7      179.16      189.00      6.26 o 
  -3   1   7      747.57      810.00     21.66 o 
  -2   1   7       88.38       94.83      2.62 o 
  -1   1   7        0.05        0.78      0.49 o 
   0   1   7      469.94      450.20     59.31 o 
   1   1   7       13.57       20.84      7.55 o 
   2   1   7      306.56      320.76     15.41 o 
   3   1   7      158.02      152.93      7.77 o 
   4   1   7       82.73       82.93      6.06 o 
  -5   2   7       24.96       22.80      2.01 o 
  -4   2   7       78.05       82.92      3.53 o 
  -3   2   7        4.72        4.38      1.51 o 
  -2   2   7        1.52        0.73      0.34 o 
  -1   2   7      107.80      114.90      5.00 o 
   0   2   7      329.36      370.04      7.82 o 
   1   2   7       41.87       50.14      3.03 o 
   2   2   7      105.68       91.26      5.89 o 
   3   2   7      232.02      236.17      9.99 o 
   4   2   7        8.88        6.24      4.83 o 
  -5   3   7      100.13      100.86      5.14 o 
  -4   3   7      167.28      169.40      5.32 o 
  -3   3   7       62.62       57.08      5.42 o 
  -2   3   7      150.98      151.24      4.25 o 
  -1   3   7      195.18      231.46      5.95 o 
   0   3   7      564.23      635.63     20.67 o 
   1   3   7      214.22      213.95      7.27 o 
   2   3   7       98.93       94.28      5.28 o 
   3   3   7       46.59       42.97      3.74 o 
   4   3   7       34.59       30.20      3.68 o 
  -5   4   7      203.25      239.32     12.21 o 
  -4   4   7      287.77      313.04      8.66 o 
  -3   4   7      313.51      317.85      9.13 o 
  -2   4   7       38.18       37.89      1.86 o 
  -1   4   7      101.26       88.59      2.90 o 
   0   4   7      358.18      348.53     10.19 o 
   1   4   7       23.87       33.20      2.90 o 
   2   4   7      175.44      176.87      7.28 o 
   3   4   7       23.86       18.32      7.20 o 
   4   4   7       13.82       12.27      8.32 o 
  -5   5   7        4.62        3.88      2.14 o 
  -4   5   7        1.93        2.05      0.91 o 
  -3   5   7       92.91      100.74      3.46 o 
  -2   5   7      941.18     1012.96     17.99 o 
  -1   5   7       23.67       15.78      1.73 o 
   0   5   7      331.98      332.04      7.83 o 
   1   5   7      179.41      157.76      6.26 o 
   2   5   7        3.79        3.02      1.47 o 
   3   5   7        3.36        5.14      2.14 o 
   4   5   7      139.42      143.23     10.28 o 
  -5   6   7       16.05       10.42      7.81 o 
  -4   6   7      156.82      159.41      4.96 o 
  -3   6   7       55.72       55.07      2.50 o 
  -2   6   7        4.73        3.98      1.02 o 
  -1   6   7       72.46       69.03      2.40 o 
   0   6   7      125.36      126.77      4.97 o 
   1   6   7       31.82       31.26      2.98 o 
   2   6   7       48.81       48.85      3.17 o 
   3   6   7       19.75       19.59      8.49 o 
   4   6   7      292.56      298.50     15.17 o 
  -5   7   7       99.87       94.08      6.69 o 
  -4   7   7       59.61       68.66      3.71 o 
  -3   7   7        3.38        3.52      1.04 o 
  -2   7   7      152.87      143.07      3.40 o 
  -1   7   7       21.00       19.12      1.28 o 
   0   7   7      262.76      258.42      9.26 o 
   1   7   7      145.70      143.72      6.32 o 
   2   7   7      133.06      138.27      5.82 o 
   3   7   7        0.08        1.25      1.16 o 
   4   7   7        2.00        2.67      1.37 o 
  -4   8   7       53.97       49.99      4.07 o 
  -3   8   7       13.88       12.65      1.06 o 
  -2   8   7       39.34       38.40      1.68 o 
  -1   8   7      285.70      285.69      6.67 o 
   0   8   7      328.22      338.74      8.80 o 
   1   8   7       22.50       19.38      4.03 o 
   2   8   7       20.61       24.47      2.81 o 
   3   8   7        0.01        1.55      1.50 o 
  -4   9   7      114.46      113.05      4.79 o 
  -3   9   7       43.51       35.52      1.71 o 
  -2   9   7       33.78       33.89      1.83 o 
  -1   9   7      355.79      356.63      8.09 o 
   0   9   7      280.32      278.24      7.55 o 
   1   9   7       17.27       21.31      4.90 o 
   2   9   7       39.89       41.63      2.33 o 
   3   9   7       88.38      101.46      4.88 o 
  -4  10   7        0.13        0.97      1.23 o 
  -3  10   7        0.30        0.67      0.57 o 
  -2  10   7       65.50       65.06      2.47 o 
  -1  10   7       37.36       37.47      2.33 o 
   0  10   7        4.17        3.58      1.14 o 
   1  10   7        2.39        2.62      1.24 o 
   2  10   7       17.37       17.66      2.32 o 
   3  10   7      201.91      202.72      9.09 o 
  -4  11   7        2.10        1.34      1.50 o 
  -3  11   7       13.03        8.43      1.54 o 
  -2  11   7        5.05        6.30      1.28 o 
  -1  11   7      368.42      365.09      8.79 o 
   0  11   7      349.10      360.00      7.93 o 
   1  11   7       21.52       20.35      2.96 o 
   2  11   7      112.55      111.51      3.94 o 
   3  11   7       20.61       16.72      2.96 o 
  -4  12   7        9.96        6.99      3.44 o 
  -3  12   7        0.35        0.96      0.77 o 
  -2  12   7      148.67      154.78      4.33 o 
  -1  12   7      335.08      355.07      8.47 o 
   0  12   7      192.16      195.37      5.71 o 
   1  12   7       40.03       36.58      2.47 o 
   2  12   7       76.70       81.56      5.22 o 
   3  12   7       16.32       20.19      2.68 o 
  -4  13   7        4.40        9.31      3.11 o 
  -3  13   7        5.69        3.72      1.56 o 
  -2  13   7        1.70        1.89      0.99 o 
  -1  13   7       36.07       35.18      1.94 o 
   0  13   7       19.53       17.42      1.83 o 
   1  13   7        1.60        1.99      1.29 o 
   2  13   7        0.03        2.77      1.66 o 
   3  13   7       48.04       52.78      5.39 o 
  -3  14   7        0.82        0.54      1.58 o 
  -2  14   7        1.49        0.80      1.14 o 
  -1  14   7       45.96       48.54      2.40 o 
   0  14   7       68.27       62.32      2.61 o 
   1  14   7        3.31        2.64      1.39 o 
   2  14   7       10.92        9.31      4.71 o 
  -3  15   7       43.28       46.15      4.07 o 
  -2  15   7       81.75       75.42      3.40 o 
  -1  15   7      183.72      188.75      7.21 o 
   0  15   7        5.73        5.54      2.10 o 
   1  15   7      246.04      249.08      7.05 o 
   2  15   7       69.72       54.15      3.64 o 
  -2  16   7      487.58      549.40     16.36 o 
  -1  16   7       97.27       99.09      3.49 o 
   0  16   7        1.38        1.16      0.87 o 
   1  16   7       30.52       25.38      2.25 o 
  -2  17   7        2.03        2.00      1.16 o 
  -1  17   7       16.86       13.74      5.92 o 
   0  17   7       30.41       34.85      2.42 o 
   1  17   7        9.24        5.17      2.75 o 
  -1  18   7        1.04        0.61      0.88 o 
   0  18   7      103.88       97.55      4.17 o 
  -4   0   8      403.93      407.27     10.53 o 
  -2   0   8      367.30      343.98     16.86 o 
   0   0   8        0.64        1.70      2.03 o 
   2   0   8     1282.39     1693.37     86.51 o 
   4   0   8        8.47        5.98      8.53 o 
  -5   1   8      115.13      119.41      5.97 o 
  -4   1   8      311.83      346.71      8.89 o 
  -3   1   8      868.56      956.31     19.92 o 
  -2   1   8       17.31       15.82      0.99 o 
  -1   1   8      105.99      104.80      7.70 o 
   0   1   8        0.17        0.85      1.34 o 
   1   1   8       36.16       33.07      3.29 o 
   2   1   8       48.05       51.79      5.98 o 
   3   1   8        1.78        2.58      2.12 o 
   4   1   8        0.00        0.33      1.94 o 
  -5   2   8       73.81       79.04      4.45 o 
  -4   2   8       99.26      105.16      3.64 o 
  -3   2   8        0.00        0.76      1.29 o 
  -2   2   8      157.64      154.96      6.02 o 
  -1   2   8      113.39      100.12      4.12 o 
   0   2   8        6.91       10.51      4.23 o 
   1   2   8      603.81      613.50     79.24 o 
   2   2   8      259.82      273.98     10.94 o 
   3   2   8       93.68       95.72      6.73 o 
   4   2   8       25.37       24.36      4.82 o 
  -5   3   8       73.34       75.95      4.32 o 
  -4   3   8      435.64      474.98      8.75 o 
  -3   3   8      225.08      234.34      8.28 o 
  -2   3   8       62.92       68.34      2.38 o 
  -1   3   8       85.04       76.95      3.40 o 
   0   3   8       15.64       22.24      6.27 o 
   1   3   8       11.35       11.91      3.76 o 
   2   3   8       84.44       86.28      4.51 o 
   3   3   8      138.91      143.22      9.30 o 
   4   3   8       20.91       21.42      4.36 o 
  -5   4   8        8.13        7.68      3.78 o 
  -4   4   8      129.36      127.53      4.26 o 
  -3   4   8       57.86       61.81      2.59 o 
  -2   4   8      176.27      169.32      4.99 o 
  -1   4   8      482.54      493.46     13.75 o 
   0   4   8        8.31        7.96      2.23 o 
   1   4   8       47.99       51.59      4.19 o 
   2   4   8      107.93      115.33      5.45 o 
   3   4   8       34.25       34.94      5.95 o 
  -5   5   8       17.00       20.63      4.40 o 
  -4   5   8        2.57        2.41      0.95 o 
  -3   5   8       88.51       90.20      3.20 o 
  -2   5   8      155.83      150.08      3.89 o 
  -1   5   8        0.05        0.33      1.05 o 
   0   5   8       22.91       23.80      3.46 o 
   1   5   8       90.89       87.91      4.81 o 
   2   5   8        3.73        3.92      1.38 o 
   3   5   8       62.82       65.33      5.01 o 
  -4   6   8       60.01       65.84      3.91 o 
  -3   6   8       14.17       14.78      1.54 o 
  -2   6   8      661.38      705.23     20.24 o 
  -1   6   8      462.23      494.80     12.13 o 
   0   6   8      226.72      227.10      7.55 o 
   1   6   8      997.39     1112.69     33.91 o 
   2   6   8       22.14       25.49      8.52 o 
   3   6   8       33.78       32.53      3.01 o 
  -4   7   8        1.28        0.63      1.48 o 
  -3   7   8      111.01      105.19      3.95 o 
  -2   7   8      272.43      264.06      7.52 o 
  -1   7   8       10.67       11.24      2.42 o 
   0   7   8      845.29      918.07     28.81 o 
   1   7   8       74.00       78.00      3.94 o 
   2   7   8      100.94      103.60      5.24 o 
   3   7   8       82.59       81.82      4.50 o 
  -4   8   8        2.54        2.67      1.12 o 
  -3   8   8       41.15       39.17      2.09 o 
  -2   8   8        9.75       11.79      2.99 o 
  -1   8   8      454.22      445.65     11.36 o 
   0   8   8       22.30       19.13      3.23 o 
   1   8   8       18.86       18.40      3.01 o 
   2   8   8        1.27        2.72      1.38 o 
   3   8   8       26.18       25.66      3.22 o 
  -4   9   8        2.58        3.00      2.62 o 
  -3   9   8       82.82       84.84      3.82 o 
  -2   9   8        1.24        0.70      0.65 o 
  -1   9   8      261.91      279.14      6.46 o 
   0   9   8       72.17       69.13      3.12 o 
   1   9   8       29.53       28.74      2.36 o 
   2   9   8       19.29       18.98      3.06 o 
   3   9   8       37.80       37.23      3.59 o 
  -4  10   8       51.97       56.20      5.63 o 
  -3  10   8      120.52      126.83      6.73 o 
  -2  10   8       75.10       72.89      2.70 o 
  -1  10   8      407.69      425.66      9.60 o 
   0  10   8      294.64      311.82      8.61 o 
   1  10   8       54.74       54.88      3.01 o 
   2  10   8        2.85        2.02      1.58 o 
   3  10   8       39.55       27.88      3.13 o 
  -4  11   8       14.60       11.95      9.67 o 
  -3  11   8       21.61       22.18      2.57 o 
  -2  11   8       22.02       20.52      2.59 o 
  -1  11   8      216.11      220.94      5.87 o 
   0  11   8       11.85       11.40      3.08 o 
   1  11   8        0.11        0.51      1.14 o 
   2  11   8       80.44       80.46      3.46 o 
   3  11   8       98.57       96.54      5.59 o 
  -3  12   8       34.72       38.22      3.01 o 
  -2  12   8      153.02      151.20      3.69 o 
  -1  12   8      429.53      435.71      9.73 o 
   0  12   8      140.44      142.50      4.77 o 
   1  12   8       76.92       85.86      3.58 o 
   2  12   8       40.59       38.98      3.22 o 
  -3  13   8       22.06       22.72      3.05 o 
  -2  13   8        5.71        4.55      2.07 o 
  -1  13   8      332.16      349.65      7.13 o 
   0  13   8      586.94      641.26      9.07 o 
   1  13   8       13.69       13.68      4.23 o 
   2  13   8       99.16       92.37      6.01 o 
  -3  14   8       57.57       56.50      4.99 o 
  -2  14   8      200.89      192.83      5.55 o 
  -1  14   8        4.28        3.66      1.30 o 
   0  14   8       24.31       24.87      1.89 o 
   1  14   8       16.27       15.28      2.18 o 
   2  14   8        0.30        1.21      1.85 o 
  -2  15   8       28.98       27.83      3.42 o 
  -1  15   8        3.62        3.26      1.24 o 
   0  15   8       16.61       11.31      4.56 o 
   1  15   8      114.49      121.07      5.74 o 
  -2  16   8      114.47      116.94      5.68 o 
  -1  16   8        0.01        0.58      0.78 o 
   0  16   8        3.14        2.90      1.52 o 
   1  16   8        0.07        0.15      1.52 o 
  -1  17   8       69.06       66.57      3.92 o 
   0  17   8       73.51       75.54      3.53 o 
  -3   0   9      502.92      508.50     17.99 o 
  -1   0   9      208.68      169.77     10.65 o 
   1   0   9        2.68        2.61      1.80 o 
   3   0   9        6.00        5.23      6.12 o 
  -4   1   9      151.00      157.52      7.12 o 
  -3   1   9      295.04      307.47      9.66 o 
  -2   1   9       52.78       44.84      1.96 o 
  -1   1   9        0.13       -0.45      1.61 o 
   0   1   9      428.12      453.50     28.86 o 
   1   1   9       87.37       92.33      5.59 o 
   2   1   9       38.04       36.09      3.45 o 
   3   1   9      706.51      820.87     20.21 o 
  -4   2   9        1.70        1.13      1.14 o 
  -3   2   9      235.89      234.76      8.00 o 
  -2   2   9      122.58      103.79      5.49 o 
  -1   2   9        6.32        5.21      2.43 o 
   0   2   9       56.88       58.88      5.75 o 
   1   2   9        6.10        5.90      2.69 o 
   2   2   9      246.18      250.45     14.94 o 
   3   2   9       79.25       85.70      6.26 o 
  -4   3   9       61.76       61.12      2.98 o 
  -3   3   9       38.35       39.41      3.74 o 
  -2   3   9       23.76       24.28      1.11 o 
  -1   3   9       59.72       62.08      5.19 o 
   0   3   9       61.10       67.51      4.83 o 
   1   3   9        0.11        1.69      1.78 o 
   2   3   9      125.25      119.98      6.90 o 
   3   3   9       60.64       59.17      5.05 o 
  -4   4   9       18.03       16.21      3.42 o 
  -3   4   9       14.24       14.67      5.80 o 
  -2   4   9      921.19      963.51     23.50 o 
  -1   4   9        6.81        7.42      3.00 o 
   0   4   9      407.84      439.20     14.79 o 
   1   4   9      463.70      499.94     14.59 o 
   2   4   9       49.66       46.66      3.46 o 
   3   4   9        1.66        1.85      2.06 o 
  -4   5   9        0.63        0.68      0.91 o 
  -3   5   9        8.70        8.74      3.15 o 
  -2   5   9      130.62      127.63      4.05 o 
  -1   5   9        0.94        1.13      0.84 o 
   0   5   9      150.36      143.48      5.52 o 
   1   5   9       60.19       59.35      3.92 o 
   2   5   9      226.44      236.67      7.75 o 
   3   5   9       30.96       33.53      5.16 o 
  -4   6   9       36.84       38.85      2.89 o 
  -3   6   9       43.38       46.68      2.87 o 
  -2   6   9      270.11      273.47      7.15 o 
  -1   6   9      103.07      100.57      4.22 o 
   0   6   9       24.82       24.74      3.32 o 
   1   6   9      407.34      421.49     13.60 o 
   2   6   9        2.78        3.65      1.65 o 
   3   6   9       30.76       35.60      3.80 o 
  -4   7   9        8.96        6.76      3.31 o 
  -3   7   9       44.19       42.56      2.72 o 
  -2   7   9      215.24      221.69      5.76 o 
  -1   7   9      502.83      521.77     12.11 o 
   0   7   9       99.95      102.59      5.50 o 
   1   7   9       20.98       19.34      7.29 o 
   2   7   9      134.60      135.66      7.48 o 
   3   7   9       39.08       39.94      4.25 o 
  -4   8   9       24.01       28.45      4.97 o 
  -3   8   9      222.84      249.20     12.10 o 
  -2   8   9        5.19        6.88      2.33 o 
  -1   8   9      536.96      583.05     12.50 o 
   0   8   9      426.33      447.63     11.52 o 
   1   8   9       48.36       44.15      3.58 o 
   2   8   9       87.62       86.58      5.52 o 
   3   8   9        0.02        0.29      1.47 o 
  -4   9   9      169.61      174.45     10.07 o 
  -3   9   9        7.74        8.00      3.45 o 
  -2   9   9        2.07        2.90      1.12 o 
  -1   9   9       24.35       22.76      2.03 o 
   0   9   9      269.13      281.00      8.48 o 
   1   9   9        6.35        6.02      2.18 o 
   2   9   9      121.26      118.99      5.60 o 
  -4  10   9       64.93       91.49      6.92 o 
  -3  10   9      111.00      110.11      4.45 o 
  -2  10   9       15.27       15.21      1.48 o 
  -1  10   9       47.15       42.22      2.10 o 
   0  10   9      423.70      452.27     11.32 o 
   1  10   9        1.02        0.76      1.30 o 
   2  10   9        4.81        3.44      1.99 o 
  -3  11   9        0.79        1.94      1.56 o 
  -2  11   9       19.39       17.89      2.01 o 
  -1  11   9        2.38        1.88      0.88 o 
   0  11   9      989.32     1150.99     16.58 o 
   1  11   9       14.44       13.73      5.27 o 
   2  11   9       36.47       36.98      3.49 o 
  -3  12   9        7.82        3.49      1.89 o 
  -2  12   9       49.39       50.62      2.29 o 
  -1  12   9       43.08       40.60      2.74 o 
   0  12   9       62.51       62.42      3.31 o 
   1  12   9       79.78       85.66      3.72 o 
   2  12   9       59.73       60.23      4.28 o 
  -3  13   9      103.25      101.64      5.96 o 
  -2  13   9       15.54       13.86      2.21 o 
  -1  13   9      171.98      170.72      4.48 o 
   0  13   9       58.79       52.90      3.11 o 
   1  13   9       13.62       11.20      6.12 o 
  -2  14   9      112.26      108.22      5.95 o 
  -1  14   9        1.01        0.69      0.87 o 
   0  14   9       90.66       88.94      3.67 o 
   1  14   9      216.75      252.62     10.13 o 
  -2  15   9       42.92       35.36      2.62 o 
  -1  15   9       12.16       10.85      3.85 o 
   0  15   9        2.74        2.46      1.28 o 
  -1  16   9        1.89        1.17      0.81 o 
  -4   0  10      105.19      106.25      6.52 o 
  -2   0  10      183.73      199.05     11.98 o 
   0   0  10        0.24        0.83      2.05 o 
   2   0  10      207.58      229.78     19.63 o 
  -4   1  10        6.83        6.68      2.75 o 
  -3   1  10       12.07       11.14      4.76 o 
  -2   1  10        2.35        4.32      5.38 o 
  -1   1  10        6.61        8.60      4.17 o 
   0   1  10       26.54       24.46     10.46 o 
   1   1  10        5.45        6.14      3.20 o 
   2   1  10      238.27      256.94     15.01 o 
   3   1  10      132.91      140.77      8.92 o 
  -4   2  10      125.83      138.46      5.43 o 
  -3   2  10        1.10        1.16      1.34 o 
  -2   2  10        0.38        2.05      2.35 o 
  -1   2  10       22.47       21.21      3.77 o 
   0   2  10      130.39      128.39      6.60 o 
   1   2  10        2.70        3.83      1.97 o 
   2   2  10        9.59        7.77      4.51 o 
   3   2  10       31.49       23.80     14.14 o 
  -4   3  10        1.81        2.14      1.93 o 
  -3   3  10       99.93      104.53      4.36 o 
  -2   3  10      128.67      124.49      4.52 o 
  -1   3  10       33.31       36.10      4.31 o 
   0   3  10      127.52      125.71      8.02 o 
   1   3  10        2.89        4.66      2.48 o 
   2   3  10      130.99      130.99      8.92 o 
   3   3  10        0.73        0.82      1.60 o 
  -4   4  10      111.96      119.75      6.17 o 
  -3   4  10       74.11       72.33      5.14 o 
  -2   4  10        0.16        1.12      0.86 o 
  -1   4  10        2.62        3.98      1.70 o 
   0   4  10      142.68      138.68      7.66 o 
   1   4  10        6.06        8.91      3.69 o 
   2   4  10      108.37      112.24      8.12 o 
   3   4  10       46.41       44.75      4.57 o 
  -4   5  10        3.48        2.84      1.70 o 
  -3   5  10        7.03        6.62      2.67 o 
  -2   5  10       54.41       51.02      2.69 o 
  -1   5  10       70.20       69.95      4.33 o 
   0   5  10      352.51      344.56     15.07 o 
   1   5  10      133.95      131.26      6.00 o 
   2   5  10       87.32       77.46      5.31 o 
  -4   6  10       53.21       52.63      3.60 o 
  -3   6  10        7.41        6.32      3.77 o 
  -2   6  10        2.06        1.57      1.02 o 
  -1   6  10      121.83      118.21      5.33 o 
   0   6  10       90.45       89.28      5.18 o 
   1   6  10       34.67       34.02      3.55 o 
   2   6  10       14.96       16.63      6.75 o 
  -4   7  10       44.54       42.71      4.69 o 
  -3   7  10      132.55      141.95      5.44 o 
  -2   7  10        1.04        1.43      0.63 o 
  -1   7  10      131.54      130.83      4.99 o 
   0   7  10      136.45      136.90      5.79 o 
   1   7  10      184.70      176.82      6.94 o 
   2   7  10        0.71        2.84      2.04 o 
  -3   8  10       33.10       29.89      3.30 o 
  -2   8  10       61.83       61.36      2.31 o 
  -1   8  10       28.80       31.02      2.66 o 
   0   8  10        4.98        5.41      2.13 o 
   1   8  10       29.98       28.25      3.05 o 
   2   8  10       20.24       18.46      8.08 o 
  -3   9  10        4.64        5.27      2.40 o 
  -2   9  10       23.76       24.80      2.00 o 
  -1   9  10      162.60      162.26      4.13 o 
   0   9  10        1.12        1.05      1.49 o 
   1   9  10        0.63        0.89      1.27 o 
   2   9  10       35.21       38.72      3.78 o 
  -3  10  10       15.03       13.27      7.74 o 
  -2  10  10        0.01        0.61      0.71 o 
  -1  10  10       10.98       10.35      3.09 o 
   0  10  10        2.74        3.12      1.59 o 
   1  10  10       43.55       49.11      3.08 o 
   2  10  10       15.62       10.85      5.81 o 
  -3  11  10        4.93        9.77      3.08 o 
  -2  11  10      121.99      123.29      4.92 o 
  -1  11  10        4.28        3.63      1.32 o 
   0  11  10      151.48      165.83      5.20 o 
   1  11  10        0.71        0.74      1.12 o 
  -2  12  10        6.65        5.71      2.85 o 
  -1  12  10      176.11      168.68      5.55 o 
   0  12  10       28.97       29.05      2.24 o 
   1  12  10        2.77        1.07      1.22 o 
  -2  13  10       11.00        6.53      3.55 o 
  -1  13  10       47.18       47.77      2.93 o 
   0  13  10       98.07      100.52      4.82 o 
   1  13  10        0.19        0.45      1.30 o 
  -1  14  10        9.96        8.34      2.82 o 
   0  14  10       82.88       83.73      3.78 o 
  -3   0  11      137.17      126.31      7.65 o 
  -1   0  11        8.95        8.06      6.31 o 
   1   0  11       33.23       26.14      4.76 o 
  -4   1  11       29.77       26.88      2.71 o 
  -3   1  11        2.59        2.86      1.59 o 
  -2   1  11      108.91      111.48      6.60 o 
  -1   1  11      195.37      161.67      7.85 o 
   0   1  11      104.31      116.06      8.06 o 
   1   1  11       12.42       14.24      6.32 o 
   2   1  11       93.00      107.98      7.58 o 
  -4   2  11        4.39        4.97      2.94 o 
  -3   2  11      121.49      123.06      4.95 o 
  -2   2  11       27.43       23.94      9.51 o 
  -1   2  11       14.41       14.66      7.61 o 
   0   2  11       28.81       25.82      4.38 o 
   1   2  11        7.37        6.50      2.90 o 
   2   2  11       21.21       16.08     10.10 o 
  -4   3  11       20.65       18.58      2.28 o 
  -3   3  11       29.42       32.99      3.32 o 
  -2   3  11       28.33       17.82      1.93 o 
  -1   3  11      473.24      512.69     12.48 o 
   0   3  11      142.96      127.90      6.31 o 
   1   3  11      119.66      122.90      8.74 o 
   2   3  11       18.23       14.70     10.98 o 
  -3   4  11        7.62        6.71      2.99 o 
  -2   4  11       53.31       45.59      2.69 o 
  -1   4  11       27.25       30.29      4.34 o 
   0   4  11        5.90        5.28      4.12 o 
   1   4  11       27.04       30.72      3.54 o 
   2   4  11        0.00       -0.20      1.46 o 
  -3   5  11        9.40        8.47      4.39 o 
  -2   5  11       92.85       81.77      4.07 o 
  -1   5  11      262.27      263.04     19.89 o 
   0   5  11        9.52       10.92      5.87 o 
   1   5  11       64.88       73.47      5.27 o 
   2   5  11       11.34        8.76      6.74 o 
  -3   6  11       24.92       22.29      2.56 o 
  -2   6  11      141.17      142.53      6.68 o 
  -1   6  11       34.62       30.24     10.17 o 
   0   6  11      160.84      160.48      8.08 o 
   1   6  11       51.84       51.03      3.69 o 
   2   6  11        0.00        0.37      1.97 o 
  -3   7  11        0.57        0.39      1.11 o 
  -2   7  11       36.48       36.44      2.41 o 
  -1   7  11        0.61        0.67      1.00 o 
   0   7  11       14.60       13.18      4.50 o 
   1   7  11       57.33       54.70      4.08 o 
   2   7  11       34.14       35.20      5.57 o 
  -3   8  11      255.57      256.61     13.54 o 
  -2   8  11        9.28        8.37      1.75 o 
  -1   8  11       20.34       20.28      2.31 o 
   0   8  11       68.75       62.96      4.77 o 
   1   8  11       27.62       29.90      3.22 o 
  -3   9  11       75.95       81.94      4.85 o 
  -2   9  11        9.28        6.75      3.55 o 
  -1   9  11        0.98        1.36      1.07 o 
   0   9  11       16.83       22.75      4.03 o 
   1   9  11        2.49        2.16      1.33 o 
  -2  10  11        2.57        1.74      1.21 o 
  -1  10  11       21.12       23.42      2.26 o 
   0  10  11       33.77       32.85      4.35 o 
   1  10  11        1.73        3.23      2.38 o 
  -2  11  11       34.34       31.19      2.44 o 
  -1  11  11        8.47        5.96      2.45 o 
   0  11  11        3.68        3.42      1.69 o 
  -1  12  11        2.45        1.45      1.35 o 
   0  12  11      109.22      107.15      4.46 o 
  -2   0  12       33.63       28.94      4.63 o 
   0   0  12      351.44      380.93     17.40 o 
  -3   1  12        3.18        3.81      2.05 o 
  -2   1  12       26.32       18.97      8.59 o 
  -1   1  12       41.63       39.61      4.81 o 
   0   1  12        3.25        2.99      2.51 o 
   1   1  12       25.38       26.68      4.49 o 
  -3   2  12        0.66        1.02      1.14 o 
  -2   2  12       38.73       37.68      3.38 o 
  -1   2  12        0.42        1.44      2.31 o 
   0   2  12        8.01        6.49      3.75 o 
   1   2  12        3.92        6.20      3.16 o 
  -3   3  12       72.04       77.99      6.15 o 
  -2   3  12        8.40        5.84      3.59 o 
  -1   3  12       29.66       27.67      9.15 o 
   0   3  12      102.18       99.05      5.69 o 
   1   3  12       42.65       40.85      4.64 o 
  -3   4  12       24.81       20.37      3.14 o 
  -2   4  12       33.20       36.85      3.29 o 
  -1   4  12        0.65        0.71      1.48 o 
   0   4  12      126.41      114.23      9.02 o 
   1   4  12       10.53       11.02      6.91 o 
  -3   5  12       63.25       71.70      4.77 o 
  -2   5  12      243.08      244.26     10.39 o 
  -1   5  12        5.70        8.30      4.97 o 
   0   5  12       21.84       14.79      6.93 o 
   1   5  12       15.68       13.78      7.59 o 
  -2   6  12        4.94        2.72      1.61 o 
  -1   6  12       34.91       33.70      4.78 o 
   0   6  12        0.22        0.81      2.29 o 
   1   6  12      110.36      104.24      7.11 o 
  -2   7  12       68.52       64.37      4.66 o 
  -1   7  12        2.22        3.74      2.55 o 
   0   7  12      122.68      125.02      8.91 o 
   1   7  12       20.48       14.41     10.92 o 
  -2   8  12       84.78       92.71      5.19 o 
  -1   8  12      104.82      105.44      4.94 o 
   0   8  12       58.68       59.91      3.91 o 
  -1   9  12       28.17       26.50      2.34 o 
   0   9  12       61.54       60.89      3.70 o 
  -1   0  13       11.05        3.53      4.19 o 
  -2   1  13        5.00        1.78      1.97 o 
  -1   1  13       18.21       11.44      7.39 o 
   0   1  13        0.00        1.02      1.77 o 
  -2   2  13        4.77        6.34      4.20 o 
  -1   2  13       47.98       34.06      4.02 o 
   0   2  13        0.72        1.23      1.97 o 
  -2   3  13       18.42       21.39      3.73 o 
  -1   3  13        0.02        0.73      1.86 o 
   0   3  13       11.43       12.62     10.26 o 
  -2   4  13       70.34       85.14      5.17 o 
  -1   4  13       12.78        8.51      5.60 o 
   0   4  13      149.84      130.82      9.29 o 
  -1   5  13        5.48        4.59      3.75 o 
                                                 
